# Supplementary material for: Effects of Aging on Hair Color, Melanosomes, and Melanin Composition in Japanese Males and Their Sex Differences
Source: Int J Mol Sci. 2022 Nov 21;23(22):14459. doi: 10.3390/ijms232214459 (PMC9693441; doi:10.3390/ijms232214459)
Supplement: Supplementary file 1 [file ijms-23-14459-s001.zip]

Archive with 1 entries (1 files):
- ijms-2027964-supplementary.pdf
